# Supplementary material for: Phenotypic resistance not associated with knockdown mutations (kdr) in Anopheles albimanus exposed to deltamethrin in southern coastal Ecuador
Source: Malar J. 2024 Jan 12;23:17. doi: 10.1186/s12936-023-04818-6 (PMC10787486; doi:10.1186/s12936-023-04818-6)
Supplement: Supplementary file 1 — Additional file 1: Table S1. Counting of individuals alive and knockdown of five CDC bioassays carried out in An. albimanus from Huaquillas and Santa Rosa (southern coastal Ecuador) of 2–5 days old exposed to a deltamethrin dose of 12,5 mg/ml. [file 12936_2023_4818_MOESM1_ESM.xlsx]

## Sheet: Hoja1
Suplementary Table 1. Counting of individuals alive and knockdown of five CDC bioassays carried out in An. albimanus from Huaquillas and Santa Rosa (southern coastal Ecuador) of 2 to 5-days old exposed to a deltamethrin dose of 12,5 mg/ml.
Bioassay	Test bottle	Time (min)	Sex	Locality	Alive	Knockdown	Total	Kd rate (%)
1	1	0	F	HQ	25	0	25	0
1	1	15	F	HQ	4	21	25	84
1	1	30	F	HQ	4	21	25	84
1	1	45	F	HQ	4	21	25	84
1	1	60	F	HQ	4	21	25	84
1	1	75	F	HQ	4	21	25	84
1	1	90	F	HQ	3	22	25	88
1	1	105	F	HQ	1	24	25	96
1	1	120	F	HQ	2	23	25	92
1	1	1440	F	HQ	3	22	25	88
1	2	0	F	HQ	21	0	21	0
1	2	15	F	HQ	5	16	21	76.1905
1	2	30	F	HQ	4	17	21	80.9524
1	2	45	F	HQ	4	17	21	80.9524
1	2	60	F	HQ	5	16	21	76.1905
1	2	75	F	HQ	4	17	21	80.9524
1	2	90	F	HQ	7	14	21	66.6667
1	2	105	F	HQ	2	19	21	90.4762
1	2	120	F	HQ	4	17	21	80.9524
1	2	1440	F	HQ	4	17	21	80.9524
1	3	0	F	HQ	18	0	18	0
1	3	15	F	HQ	5	13	18	72.2222
1	3	30	F	HQ	3	15	18	83.3333
1	3	45	F	HQ	3	15	18	83.3333
1	3	60	F	HQ	3	15	18	83.3333
1	3	75	F	HQ	4	14	18	77.7778
1	3	90	F	HQ	2	16	18	88.8889
1	3	105	F	HQ	0	18	18	100
1	3	120	F	HQ	1	17	18	94.4444
1	3	1440	F	HQ	4	14	18	77.7778
1	4	0	F	HQ	22	0	22	0
1	4	15	F	HQ	2	20	22	90.9091
1	4	30	F	HQ	2	20	22	90.9091
1	4	45	F	HQ	3	19	22	86.3636
1	4	60	F	HQ	2	20	22	90.9091
1	4	75	F	HQ	1	21	22	95.4545
1	4	90	F	HQ	0	22	22	100
1	4	105	F	HQ	0	22	22	100
1	4	120	F	HQ	0	22	22	100
1	4	1440	F	HQ	6	16	22	72.7273
2	1	0	M	HQ	20	0	20	0
2	1	15	M	HQ	17	3	20	15
2	1	30	M	HQ	16	4	20	20
2	1	45	M	HQ	16	4	20	20
2	1	60	M	HQ	4	16	20	80
2	1	75	M	HQ	1	19	20	95
2	1	90	M	HQ	1	19	20	95
2	1	105	M	HQ	1	19	20	95
2	1	120	M	HQ	0	20	20	100
2	1	1440	M	HQ	1	19	20	95
3	1	0	M	HQ	10	0	10	0
3	1	15	M	HQ	9	1	10	10
3	1	30	M	HQ	8	2	10	20
3	1	45	M	HQ	4	6	10	60
3	1	60	M	HQ	3	7	10	70
3	1	75	M	HQ	3	7	10	70
3	1	90	M	HQ	2	8	10	80
3	1	105	M	HQ	1	9	10	90
3	1	120	M	HQ	1	9	10	90
3	1	1440	M	HQ	0	10	10	100
4	1	0	F	SR	19	0	19	0
4	1	15	F	SR	7	12	19	63.1579
4	1	30	F	SR	2	17	19	89.4737
4	1	45	F	SR	2	17	19	89.4737
4	1	60	F	SR	1	18	19	94.7368
4	1	75	F	SR	1	18	19	94.7368
4	1	90	F	SR	1	18	19	94.7368
4	1	105	F	SR	1	18	19	94.7368
4	1	120	F	SR	1	18	19	94.7368
4	1	1440	F	SR	2	17	19	89.4737
4	2	0	F	SR	19	0	19	0
4	2	15	F	SR	6	13	19	68.4211
4	2	30	F	SR	2	17	19	89.4737
4	2	45	F	SR	2	17	19	89.4737
4	2	60	F	SR	1	18	19	94.7368
4	2	75	F	SR	1	18	19	94.7368
4	2	90	F	SR	0	19	19	100
4	2	105	F	SR	0	19	19	100
4	2	120	F	SR	0	19	19	100
4	2	1440	F	SR	4	15	19	78.9474
4	3	0	M	SR	17	0	17	0
4	3	15	M	SR	12	5	17	29.4118
4	3	30	M	SR	5	12	17	70.5882
4	3	45	M	SR	5	12	17	70.5882
4	3	60	M	SR	5	12	17	70.5882
4	3	75	M	SR	5	12	17	70.5882
4	3	90	M	SR	5	12	17	70.5882
4	3	105	M	SR	2	15	17	88.2353
4	3	120	M	SR	2	15	17	88.2353
4	3	1440	M	SR	1	16	17	94.1176
4	4	0	M	SR	17	0	17	0
4	4	15	M	SR	10	7	17	41.1765
4	4	30	M	SR	10	7	17	41.1765
4	4	45	M	SR	6	11	17	64.7059
4	4	60	M	SR	4	13	17	76.4706
4	4	75	M	SR	2	15	17	88.2353
4	4	90	M	SR	1	16	17	94.1176
4	4	105	M	SR	1	16	17	94.1176
4	4	120	M	SR	0	17	17	100
4	4	1440	M	SR	0	17	17	100
5	1	0	M	SR	10	0	10	0
5	1	15	M	SR	5	5	10	50
5	1	30	M	SR	5	5	10	50
5	1	45	M	SR	3	7	10	70
5	1	60	M	SR	3	7	10	70
5	1	75	M	SR	1	9	10	90
5	1	90	M	SR	1	9	10	90
5	1	105	M	SR	1	9	10	90
5	1	120	M	SR	1	9	10	90
5	1	120	M	SR	1	9	10	90
5	1	1440	M	SR	1	9	10	90
5	2	0	M	SR	10	0	10	0
5	2	15	M	SR	5	5	10	50
5	2	30	M	SR	4	6	10	60
5	2	45	M	SR	3	7	10	70
5	2	60	M	SR	1	9	10	90
5	2	75	M	SR	1	9	10	90
5	2	90	M	SR	0	10	10	100
5	2	105	M	SR	0	10	10	100
5	2	120	M	SR	0	10	10	100
5	2	1440	M	SR	0	10	10	100
5	3	0	F	SR	12	0	12	0
5	3	15	F	SR	10	2	12	16.6667
5	3	30	F	SR	4	8	12	66.6667
5	3	45	F	SR	2	10	12	83.3333
5	3	60	F	SR	1	11	12	91.6667
5	3	75	F	SR	1	11	12	91.6667
5	3	90	F	SR	0	12	12	100
5	3	105	F	SR	0	12	12	100
5	3	120	F	SR	0	12	12	100
5	3	1440	F	SR	0	12	12	100
5	4	0	F	SR	11	0	11	0
5	4	15	F	SR	10	1	11	9.09091
5	4	30	F	SR	9	2	11	18.1818
5	4	45	F	SR	5	6	11	54.5455
5	4	60	F	SR	4	7	11	63.6364
5	4	75	F	SR	3	8	11	72.7273
5	4	90	F	SR	1	10	11	90.9091
5	4	105	F	SR	1	10	11	90.9091
5	4	120	F	SR	1	10	11	90.9091
5	4	1440	F	SR	0	11	11	100
F: female, M: male, HQ: Huaquillas, SR: Santa Rosa
