# Supplementary material for: Phenotypic resistance not associated with knockdown mutations (kdr) in Anopheles albimanus exposed to deltamethrin in southern coastal Ecuador
Source: Malar J. 2024 Jan 12;23:17. doi: 10.1186/s12936-023-04818-6 (PMC10787486; doi:10.1186/s12936-023-04818-6)
Supplement: Supplementary file 2 — Additional file 2: Table S2. Sequence of codon 1010, 1013 and 1014 of the VSG gen in An. albimanus exposed to deltamethrin 12.5 mg/ml from Huaquillas and Santa Rosa, southern coastal Ecuador. [file 12936_2023_4818_MOESM2_ESM.xlsx]

## Sheet: Hoja1
Supplementary Table 2. Sequence of codon 1010, 1013 and 1014 of the VSG gen in An. albimanus exposed to deltamethrin 12.5 mg/ml from Huaquillas and Santa Rosa, southern coastal Ecuador
Code	Seq Code	Locality	Species	Sex	Bioassay	Test bottle	Insecticide	Concentration	Codon 1010	Aminoacid	Status	Codon 1013	Aminoacid	Status	Codon 1014	Status
HQ4115	KDR01	Huaquillas	An. albimanus	F	B1	1	deltamethrin	12.5 ug/ml	GTT	Valine	Susceptible	AAC	Asparagine	Susceptible	TTG	Susceptible
HQ4117	KDR02	Huaquillas	An. albimanus	F	B1	1	deltamethrin	12.5 ug/ml	GTT	Valine	Susceptible	AAC	Asparagine	Susceptible	TTG	Susceptible
HQ4124	KDR03	Huaquillas	An. albimanus	F	B1	1	deltamethrin	12.5 ug/ml	GTT	Valine	Susceptible	AAC	Asparagine	Susceptible	TTG	Susceptible
HQ4109	KDR07	Huaquillas	An. albimanus	F	B1	1	deltamethrin	12.5 ug/ml	GTT	Valine	Susceptible	AAC	Asparagine	Susceptible	TTG	Susceptible
HQ4116	KDR10	Huaquillas	An. albimanus	F	B1	1	deltamethrin	12.5 ug/ml	GTT	Valine	Susceptible	AAC	Asparagine	Susceptible	TTG	Susceptible
HQ4101	KDR11	Huaquillas	An. albimanus	F	B1	1	deltamethrin	12.5 ug/ml	GTT	Valine	Susceptible	AAC	Asparagine	Susceptible	TTG	Susceptible
HQ4118	KDR12	Huaquillas	An. albimanus	F	B1	1	deltamethrin	12.5 ug/ml	GTT	Valine	Susceptible	AAC	Asparagine	Susceptible	TTG	Susceptible
HQ4123	KDR14	Huaquillas	An. albimanus	F	B1	1	deltamethrin	12.5 ug/ml	GTT	Valine	Susceptible	AAC	Asparagine	Susceptible	TTG	Susceptible
HQ4122	KDR36	Huaquillas	An. albimanus	F	B1	1	deltamethrin	12.5 ug/ml	GTT	Valine	Susceptible	AAC	Asparagine	Susceptible	TTG	Susceptible
HQ4112	KDR37	Huaquillas	An. albimanus	F	B1	1	deltamethrin	12.5 ug/ml	GTT	Valine	Susceptible	AAC	Asparagine	Susceptible	TTG	Susceptible
HQ4110	KDR44	Huaquillas	An. albimanus	F	B1	1	deltamethrin	12.5 ug/ml	GTT	Valine	Susceptible	AAC	Asparagine	Susceptible	TTG	Susceptible
HQ4114	KDR38	Huaquillas	An. albimanus	F	B1	1	deltamethrin	12.5 ug/ml	GTT	Valine	Susceptible	AAC	Asparagine	Susceptible	TTG	Susceptible
HQ4202	KDR04	Huaquillas	An. albimanus	F	B1	2	deltamethrin	12.5 ug/ml	GTT	Valine	Susceptible	AAC	Asparagine	Susceptible	TTG	Susceptible
HQ4209	KDR05	Huaquillas	An. albimanus	F	B1	2	deltamethrin	12.5 ug/ml	GTT	Valine	Susceptible	AAC	Asparagine	Susceptible	TTG	Susceptible
HQ4205	KDR06	Huaquillas	An. albimanus	F	B1	2	deltamethrin	12.5 ug/ml	GTT	Valine	Susceptible	AAC	Asparagine	Susceptible	TTG	Susceptible
HQ4203	KDR09	Huaquillas	An. albimanus	F	B1	2	deltamethrin	12.5 ug/ml	GTT	Valine	Susceptible	AAC	Asparagine	Susceptible	TTG	Susceptible
HQ4218	KDR13	Huaquillas	An. albimanus	F	B1	2	deltamethrin	12.5 ug/ml	GTT	Valine	Susceptible	AAC	Asparagine	Susceptible	TTG	Susceptible
HQ4217	KDR29	Huaquillas	An. albimanus	F	B1	2	deltamethrin	12.5 ug/ml	GTT	Valine	Susceptible	AAC	Asparagine	Susceptible	TTG	Susceptible
HQ4207	KDR39	Huaquillas	An. albimanus	F	B1	2	deltamethrin	12.5 ug/ml	GTT	Valine	Susceptible	AAC	Asparagine	Susceptible	TTG	Susceptible
HQ4210	KDR40	Huaquillas	An. albimanus	F	B1	2	deltamethrin	12.5 ug/ml	GTT	Valine	Susceptible	AAC	Asparagine	Susceptible	TTG	Susceptible
HQ4220	KDR41	Huaquillas	An. albimanus	F	B1	2	deltamethrin	12.5 ug/ml	GTT	Valine	Susceptible	AAC	Asparagine	Susceptible	TTG	Susceptible
HQ4211	KDR43	Huaquillas	An. albimanus	F	B1	2	deltamethrin	12.5 ug/ml	GTT	Valine	Susceptible	AAC	Asparagine	Susceptible	TKK	Ambigous nucleotides G/T
HQ4302	KDR08	Huaquillas	An. albimanus	F	B1	3	deltamethrin	12.5 ug/ml	GTT	Valine	Susceptible	AAC	Asparagine	Susceptible	TTG	Susceptible
HQ4301	KDR15	Huaquillas	An. albimanus	F	B1	3	deltamethrin	12.5 ug/ml	GTT	Valine	Susceptible	AAC	Asparagine	Susceptible	TTG	Susceptible
HQ4307	KDR16	Huaquillas	An. albimanus	F	B1	3	deltamethrin	12.5 ug/ml	GTT	Valine	Susceptible	AAC	Asparagine	Susceptible	TTG	Susceptible
HQ4315	KDR17	Huaquillas	An. albimanus	F	B1	3	deltamethrin	12.5 ug/ml	GTT	Valine	Susceptible	AAC	Asparagine	Susceptible	TKK	Ambigous nucleotides G/T
HQ4312	KDR18	Huaquillas	An. albimanus	F	B1	3	deltamethrin	12.5 ug/ml	GTT	Valine	Susceptible	AAC	Asparagine	Susceptible	TTG	Susceptible
HQ4309	KDR19	Huaquillas	An. albimanus	F	B1	3	deltamethrin	12.5 ug/ml	GTT	Valine	Susceptible	AAC	Asparagine	Susceptible	TTG	Susceptible
HQ4314	KDR20	Huaquillas	An. albimanus	F	B1	3	deltamethrin	12.5 ug/ml	GTT	Valine	Susceptible	AAC	Asparagine	Susceptible	TTG	Susceptible
HQ4318	KDR28	Huaquillas	An. albimanus	F	B1	3	deltamethrin	12.5 ug/ml	GTT	Valine	Susceptible	AAC	Asparagine	Susceptible	TTG	Susceptible
HQ4303	KDR32	Huaquillas	An. albimanus	F	B1	3	deltamethrin	12.5 ug/ml	GTT	Valine	Susceptible	AAC	Asparagine	Susceptible	TTG	Susceptible
HQ4408	KDR24	Huaquillas	An. albimanus	F	B1	4	deltamethrin	12.5 ug/ml	GTT	Valine	Susceptible	AAC	Asparagine	Susceptible	TYG	Ambigous nucleotide C/T
HQ4412	KDR25	Huaquillas	An. albimanus	F	B1	4	deltamethrin	12.5 ug/ml	GTT	Valine	Susceptible	AAC	Asparagine	Susceptible	TTG	Susceptible
HQ4404	KDR26	Huaquillas	An. albimanus	F	B1	4	deltamethrin	12.5 ug/ml	GTT	Valine	Susceptible	AAC	Asparagine	Susceptible	TKK	Ambigous nucleotides G/T
HQ4406	KDR31	Huaquillas	An. albimanus	F	B1	4	deltamethrin	12.5 ug/ml	GTT	Valine	Susceptible	AAC	Asparagine	Susceptible	TTG	Susceptible
HQ4415	KDR33	Huaquillas	An. albimanus	F	B1	4	deltamethrin	12.5 ug/ml	GTT	Valine	Susceptible	AAC	Asparagine	Susceptible	TTG	Susceptible
HQ4407	KDR34	Huaquillas	An. albimanus	F	B1	4	deltamethrin	12.5 ug/ml	GTT	Valine	Susceptible	AAC	Asparagine	Susceptible	TTG	Susceptible
HQ4421	KDR35	Huaquillas	An. albimanus	F	B1	4	deltamethrin	12.5 ug/ml	GTT	Valine	Susceptible	AAC	Asparagine	Susceptible	TTG	Susceptible
HQ4420	KDR42	Huaquillas	An. albimanus	F	B1	4	deltamethrin	12.5 ug/ml	GTT	Valine	Susceptible	AAC	Asparagine	Susceptible	TTG	Susceptible
HQ7203	KDR52	Huaquillas	An. albimanus	M	B2	1	deltamethrin	12.5 ug/ml	GTT	Valine	Susceptible	AAC	Asparagine	Susceptible	TTG	Susceptible
HQ7205	KDR53	Huaquillas	An. albimanus	M	B2	1	deltamethrin	12.5 ug/ml	GTT	Valine	Susceptible	AAC	Asparagine	Susceptible	TTG	Susceptible
HQ7208	KDR54	Huaquillas	An. albimanus	M	B2	1	deltamethrin	12.5 ug/ml	GTT	Valine	Susceptible	AAC	Asparagine	Susceptible	TTG	Susceptible
HQ7213	KDR57	Huaquillas	An. albimanus	M	B2	1	deltamethrin	12.5 ug/ml	GTT	Valine	Susceptible	AAC	Asparagine	Susceptible	TTG	Susceptible
HQ7215	KDR58	Huaquillas	An. albimanus	M	B2	1	deltamethrin	12.5 ug/ml	GTT	Valine	Susceptible	AAC	Asparagine	Susceptible	TTG	Susceptible
HQ7217	KDR59	Huaquillas	An. albimanus	M	B2	1	deltamethrin	12.5 ug/ml	GTT	Valine	Susceptible	AAC	Asparagine	Susceptible	TTG	Susceptible
HQ7219	KDR61	Huaquillas	An. albimanus	M	B2	1	deltamethrin	12.5 ug/ml	GTT	Valine	Susceptible	AAC	Asparagine	Susceptible	TTG	Susceptible
HQ7209	KDR63	Huaquillas	An. albimanus	M	B2	1	deltamethrin	12.5 ug/ml	GTT	Valine	Susceptible	AAC	Asparagine	Susceptible	TTG	Susceptible
HQ7210	KDR64	Huaquillas	An. albimanus	F	B2	1	deltamethrin	12.5 ug/ml	GTT	Valine	Susceptible	AAC	Asparagine	Susceptible	TTG	Susceptible
HQ12102	KDR55	Huaquillas	An. albimanus	M	B3	1	deltamethrin	12.5 ug/ml	GTT	Valine	Susceptible	AAC	Asparagine	Susceptible	TTG	Susceptible
HQ12103	KDR56	Huaquillas	An. albimanus	M	B3	1	deltamethrin	12.5 ug/ml	GTT	Valine	Susceptible	AAC	Asparagine	Susceptible	TTG	Susceptible
HQ12101	KDR62	Huaquillas	An. albimanus	M	B3	1	deltamethrin	12.5 ug/ml	GTT	Valine	Susceptible	AAC	Asparagine	Susceptible	TTG	Susceptible
HQ12109	KDR65	Huaquillas	An. albimanus	M	B3	1	deltamethrin	12.5 ug/ml	GTT	Valine	Susceptible	AAC	Asparagine	Susceptible	TKK	Ambigous nucleotides G/T
HQ12110	KDR66	Huaquillas	An. albimanus	M	B3	1	deltamethrin	12.5 ug/ml	GTT	Valine	Susceptible	AAC	Asparagine	Susceptible	TTG	Susceptible
SR10116	KDR83	Santa Rosa	An. albimanus	F	B4	1	deltamethrin	12.5 ug/ml	GTT	Valine	Susceptible	AAC	Asparagine	Susceptible	TTG	Susceptible
SR10115	KDR82	Santa Rosa	An. albimanus	F	B4	1	deltamethrin	12.5 ug/ml	GTT	Valine	Susceptible	AAC	Asparagine	Susceptible	TTG	Susceptible
SR10114	KDR73	Santa Rosa	An. albimanus	F	B4	1	deltamethrin	12.5 ug/ml	GTT	Valine	Susceptible	AAC	Asparagine	Susceptible	TTG	Susceptible
SR10113	KDR72	Santa Rosa	An. albimanus	F	B4	1	deltamethrin	12.5 ug/ml	GTT	Valine	Susceptible	AAC	Asparagine	Susceptible	TTG	Susceptible
SR10112	KDR71	Santa Rosa	An. albimanus	F	B4	1	deltamethrin	12.5 ug/ml	GTT	Valine	Susceptible	AAC	Asparagine	Susceptible	TYG	Ambigous nucleotide C/T
SR10107	KDR70	Santa Rosa	An. albimanus	F	B4	1	deltamethrin	12.5 ug/ml	GTT	Valine	Susceptible	AAC	Asparagine	Susceptible	TTG	Susceptible
SR10102	KDR69	Santa Rosa	An. albimanus	F	B4	1	deltamethrin	12.5 ug/ml	GTT	Valine	Susceptible	AAC	Asparagine	Susceptible	TTG	Susceptible
SR10109	KDR68	Santa Rosa	An. albimanus	F	B4	1	deltamethrin	12.5 ug/ml	GTT	Valine	Susceptible	AAC	Asparagine	Susceptible	TTG	Susceptible
SR10118	KDR67	Santa Rosa	An. albimanus	F	B4	1	deltamethrin	12.5 ug/ml	GTT	Valine	Susceptible	AAC	Asparagine	Susceptible	TKK	Ambigous nucleotides G/T
SR10217	KDR95	Santa Rosa	An. albimanus	F	B4	2	deltamethrin	12.5 ug/ml	GTT	Valine	Susceptible	AAC	Asparagine	Susceptible	TTG	Susceptible
SR10216	KDR94	Santa Rosa	An. albimanus	F	B4	2	deltamethrin	12.5 ug/ml	GTT	Valine	Susceptible	AAC	Asparagine	Susceptible	TTG	Susceptible
SR10214	KDR93	Santa Rosa	An. albimanus	F	B4	2	deltamethrin	12.5 ug/ml	GTT	Valine	Susceptible	AAC	Asparagine	Susceptible	TTG	Susceptible
SR10213	KDR92	Santa Rosa	An. albimanus	F	B4	2	deltamethrin	12.5 ug/ml	GTT	Valine	Susceptible	AAC	Asparagine	Susceptible	TTG	Susceptible
SR10211	KDR91	Santa Rosa	An. albimanus	F	B4	2	deltamethrin	12.5 ug/ml	GTT	Valine	Susceptible	AAC	Asparagine	Susceptible	TTG	Susceptible
SR10204	KDR90	Santa Rosa	An. albimanus	F	B4	2	deltamethrin	12.5 ug/ml	GTT	Valine	Susceptible	AAC	Asparagine	Susceptible	TTG	Susceptible
SR10203	KDR89	Santa Rosa	An. albimanus	F	B4	2	deltamethrin	12.5 ug/ml	GTT	Valine	Susceptible	AAC	Asparagine	Susceptible	TTG	Susceptible
SR10202	KDR88	Santa Rosa	An. albimanus	F	B4	2	deltamethrin	12.5 ug/ml	GTT	Valine	Susceptible	AAC	Asparagine	Susceptible	TTG	Susceptible
SR10201	KDR87	Santa Rosa	An. albimanus	F	B4	2	deltamethrin	12.5 ug/ml	GTT	Valine	Susceptible	AAC	Asparagine	Susceptible	TTG	Susceptible
SR10307	KDR99	Santa Rosa	An. albimanus	M	B4	3	deltamethrin	12.5 ug/ml	GTT	Valine	Susceptible	AAC	Asparagine	Susceptible	TTG	Susceptible
SR10305	KDR98	Santa Rosa	An. albimanus	M	B4	3	deltamethrin	12.5 ug/ml	GTT	Valine	Susceptible	AAC	Asparagine	Susceptible	TTG	Susceptible
SR10303	KDR97	Santa Rosa	An. albimanus	M	B4	3	deltamethrin	12.5 ug/ml	GTT	Valine	Susceptible	AAC	Asparagine	Susceptible	TTG	Susceptible
SR10301	KDR96	Santa Rosa	An. albimanus	M	B4	3	deltamethrin	12.5 ug/ml	GTT	Valine	Susceptible	AAC	Asparagine	Susceptible	TTG	Susceptible
SR10317	KDR104	Santa Rosa	An. albimanus	M	B4	3	deltamethrin	12.5 ug/ml	GTT	Valine	Susceptible	AAC	Asparagine	Susceptible	TTG	Susceptible
SR10316	KDR103	Santa Rosa	An. albimanus	M	B4	3	deltamethrin	12.5 ug/ml	GTT	Valine	Susceptible	AAC	Asparagine	Susceptible	TTG	Susceptible
SR10314	KDR102	Santa Rosa	An. albimanus	M	B4	3	deltamethrin	12.5 ug/ml	GTT	Valine	Susceptible	AAC	Asparagine	Susceptible	TTG	Susceptible
SR10313	KDR101	Santa Rosa	An. albimanus	M	B4	3	deltamethrin	12.5 ug/ml	GTT	Valine	Susceptible	AAC	Asparagine	Susceptible	TTG	Susceptible
SR10309	KDR100	Santa Rosa	An. albimanus	M	B4	3	deltamethrin	12.5 ug/ml	GTT	Valine	Susceptible	AAC	Asparagine	Susceptible	TTG	Susceptible
SR10417	KDR112	Santa Rosa	An. albimanus	M	B4	4	deltamethrin	12.5 ug/ml	GTT	Valine	Susceptible	AAC	Asparagine	Susceptible	TTG	Susceptible
SR10413	KDR111	Santa Rosa	An. albimanus	M	B4	4	deltamethrin	12.5 ug/ml	GTT	Valine	Susceptible	AAC	Asparagine	Susceptible	TTG	Susceptible
SR10412	KDR110	Santa Rosa	An. albimanus	M	B4	4	deltamethrin	12.5 ug/ml	GTT	Valine	Susceptible	AAC	Asparagine	Susceptible	TTG	Susceptible
SR10411	KDR109	Santa Rosa	An. albimanus	M	B4	4	deltamethrin	12.5 ug/ml	GTT	Valine	Susceptible	AAC	Asparagine	Susceptible	TTG	Susceptible
SR10410	KDR108	Santa Rosa	An. albimanus	M	B4	4	deltamethrin	12.5 ug/ml	GTT	Valine	Susceptible	AAC	Asparagine	Susceptible	TTG	Susceptible
SR10409	KDR107	Santa Rosa	An. albimanus	M	B4	4	deltamethrin	12.5 ug/ml	GTT	Valine	Susceptible	AAC	Asparagine	Susceptible	TTG	Susceptible
SR10406	KDR106	Santa Rosa	An. albimanus	M	B4	4	deltamethrin	12.5 ug/ml	GTT	Valine	Susceptible	AAC	Asparagine	Susceptible	TTG	Susceptible
SR10402	KDR105	Santa Rosa	An. albimanus	M	B4	4	deltamethrin	12.5 ug/ml	GTT	Valine	Susceptible	AAC	Asparagine	Susceptible	TTG	Susceptible
SR11110	KDR117	Santa Rosa	An. albimanus	M	B5	1	deltamethrin	12.5 ug/ml	GTT	Valine	Susceptible	AAC	Asparagine	Susceptible	TTG	Susceptible
SR11107	KDR116	Santa Rosa	An. albimanus	M	B5	1	deltamethrin	12.5 ug/ml	GTT	Valine	Susceptible	AAC	Asparagine	Susceptible	TTG	Susceptible
SR11104	KDR115	Santa Rosa	An. albimanus	M	B5	1	deltamethrin	12.5 ug/ml	GTT	Valine	Susceptible	AAC	Asparagine	Susceptible	TTG	Susceptible
SR11103	KDR114	Santa Rosa	An. albimanus	M	B5	1	deltamethrin	12.5 ug/ml	GTT	Valine	Susceptible	AAC	Asparagine	Susceptible	TTG	Susceptible
SR11102	KDR113	Santa Rosa	An. albimanus	M	B5	1	deltamethrin	12.5 ug/ml	GTT	Valine	Susceptible	AAC	Asparagine	Susceptible	TTG	Susceptible
SR11209	KDR122	Santa Rosa	An. albimanus	M	B5	2	deltamethrin	12.5 ug/ml	GTT	Valine	Susceptible	AAC	Asparagine	Susceptible	TTG	Susceptible
SR11204	KDR120	Santa Rosa	An. albimanus	M	B5	2	deltamethrin	12.5 ug/ml	GTT	Valine	Susceptible	AAC	Asparagine	Susceptible	TTG	Susceptible
SR11202	KDR119	Santa Rosa	An. albimanus	M	B5	2	deltamethrin	12.5 ug/ml	GTT	Valine	Susceptible	AAC	Asparagine	Susceptible	TTG	Susceptible
SR11201	KDR118	Santa Rosa	An. albimanus	M	B5	2	deltamethrin	12.5 ug/ml	GTT	Valine	Susceptible	AAC	Asparagine	Susceptible	TTG	Susceptible
SR11312	KDR128	Santa Rosa	An. albimanus	F	B5	3	deltamethrin	12.5 ug/ml	GTT	Valine	Susceptible	AAC	Asparagine	Susceptible	TTG	Susceptible
SR11308	KDR127	Santa Rosa	An. albimanus	F	B5	3	deltamethrin	12.5 ug/ml	GTT	Valine	Susceptible	AAC	Asparagine	Susceptible	TTG	Susceptible
SR11306	KDR126	Santa Rosa	An. albimanus	F	B5	3	deltamethrin	12.5 ug/ml	GTT	Valine	Susceptible	AAC	Asparagine	Susceptible	TTG	Susceptible
SR11305	KDR125	Santa Rosa	An. albimanus	F	B5	3	deltamethrin	12.5 ug/ml	GTT	Valine	Susceptible	AAC	Asparagine	Susceptible	TTG	Susceptible
SR11304	KDR124	Santa Rosa	An. albimanus	F	B5	3	deltamethrin	12.5 ug/ml	GTT	Valine	Susceptible	AAC	Asparagine	Susceptible	TTG	Susceptible
SR11302	KDR123	Santa Rosa	An. albimanus	F	B5	3	deltamethrin	12.5 ug/ml	GTT	Valine	Susceptible	AAC	Asparagine	Susceptible	TTG	Susceptible
SR11411	KDR134	Santa Rosa	An. albimanus	F	B5	4	deltamethrin	12.5 ug/ml	GTT	Valine	Susceptible	AAC	Asparagine	Susceptible	TTG	Susceptible
SR11410	KDR133	Santa Rosa	An. albimanus	F	B5	4	deltamethrin	12.5 ug/ml	GTT	Valine	Susceptible	AAC	Asparagine	Susceptible	TTG	Susceptible
SR11408	KDR132	Santa Rosa	An. albimanus	F	B5	4	deltamethrin	12.5 ug/ml	GTT	Valine	Susceptible	AAC	Asparagine	Susceptible	TTG	Susceptible
SR11407	KDR131	Santa Rosa	An. albimanus	F	B5	4	deltamethrin	12.5 ug/ml	GTT	Valine	Susceptible	AAC	Asparagine	Susceptible	TYG	Ambigous nucleotide C/T
SR11405	KDR130	Santa Rosa	An. albimanus	F	B5	4	deltamethrin	12.5 ug/ml	GTT	Valine	Susceptible	AAC	Asparagine	Susceptible	TTG	Susceptible
SR11401	KDR129	Santa Rosa	An. albimanus	F	B5	4	deltamethrin	12.5 ug/ml	GTT	Valine	Susceptible	AAC	Asparagine	Susceptible	TTG	Susceptible
SR11207	KDR121	Santa Rosa	An. albimanus	M	B5	2	deltamethrin	12.5 ug/ml	ND	ND	ND	ND	ND	ND	ND	ND
HQ4409	KDR23	Huaquillas	An. albimanus	F	B1	4	deltamethrin	12.5 ug/ml	ND	ND	ND	ND	ND	ND	ND	ND
HQ4405	KDR30	Huaquillas	An. albimanus	F	B1	4	deltamethrin	12.5 ug/ml	ND	ND	ND	ND	ND	ND	ND	ND
HQ4316	KDR27	Huaquillas	An. albimanus	F	B1	3	deltamethrin	12.5 ug/ml	ND	ND	ND	ND	ND	ND	ND	ND
HQ4317	KDR21	Huaquillas	An. albimanus	F	B1	3	deltamethrin	12.5 ug/ml	ND	ND	ND	ND	ND	ND	ND	ND
HQ4411	KDR22	Huaquillas	An. albimanus	F	B1	4	deltamethrin	12.5 ug/ml	ND	ND	ND	ND	ND	ND	ND	ND
ND: not determined
